# Supplementary material for: PBRM1-dependent PBAF targeting is required for EMT and metastasis in breast cancer
Source: Sci Adv. 2026 Jul 29;12(31):eaed8038. doi: 10.1126/sciadv.aed8038 (PMC13418929; doi:10.1126/sciadv.aed8038)
Supplement: Supplementary file 2 — Tables S1 to S3 [file sciadv.aed8038_tables_s1_to_s3.zip]

Archive with 1 entries (1 files):
- aed8038_tables_s1_to_s3.xlsx
