# Supplementary material for: PBRM1-dependent PBAF targeting is required for EMT and metastasis in breast cancer
Source: Sci Adv. 2026 Jul 29;12(31):eaed8038. doi: 10.1126/sciadv.aed8038 (PMC13418929; doi:10.1126/sciadv.aed8038)
Supplement: Supplementary file 2 — Tables S1 to S3 [file sciadv.aed8038_tables_s1_to_s3.zip › aed8038_tables_s1_to_s3.xlsx]

## Sheet: Antibodies, Reagents, Software
Antibodies	Vendor	Cat. No.	Application
PHF10	Invitrogen	PA5-30678	ChIP, WB, IP, Cut&Run
H3K14Ac	Millipore Sigma	07-353	ChIP, WB
FosB	Invitrogen	MA5-15056	ChIP, WB
Fosl2	Santa Cruz	sc-166102	ChIP, WB
Brg1	Abcam	ab110641 (EPNC1R111A)	ChIP, WB, IP
Brg1	Santa Cruz	sc-17796	WB
ATF3	Abcam	ab207434	ChIP, IP, WB
ATF3	Santa Cruz		WB
H3K18Ac	Abcam	ab1191	ChIP, WB
H3K4Me3	Abcam	ab8580	ChIP, WB
H3K4Me3	EpiCypher	13-0060	Cut&Run
H3K4Me	Abcam	ab8895	ChIP, WB
H3K27Ac	Abcam	ab4729	ChIP, WB
PBRM1	Bethyl	A301-591A	Cut&Run
PBRM1	Abcam	ab196022 (EPR15860)	WB
Beta-Actin	Santa Cruz	sc-47778	WB
ARID1A	Santa Cruz	sc-32761	WB
Brd7	Santa Cruz	sc-376180	WB
E-cadherin	BD	610182	WB
C-Parp (D214)	CST	#9548	WB
Normal Rabbit IgG	CST	2729S	IP
Vimentin	BD	550513	WB
Ki67	Abcam	ab15580	IHC
Rabbit IgG Control	Vector Laboratories	I-1000-5	IHC
Rabbit IgG Control	EpiCypher	13-0042	Cut&Run
Reagents
TGFbeta-1	R&D Systems	7754-BH-005
DSG	Covachem	13301-100
Formaldehyde	ThermoFisher Scientific	28906
Doxycycline hyclate USP	Fagron NDC	51552-0852-05
D-Luciferin, Potassium Salt	Gold Bio	LUCK-100
Sucrose	Sigma	S7903-1kg
Dynabeads™ Protein G for Immunoprecipitation	Invitrogen	10004D
Dynabeads™ Protein A for Immunoprecipitation	Invitrogen	10002D
Illumina Tagment DNA Enzyme and Buffer	Illumina	20034197
AMPure XP Beads	Beckman Coulter	A63881
Critical commercial assays
488 EdU Click Proliferation Kit	BD Biosciences	565455
Propidium Iodide/RNase solution	Invitrogen	F10797
FITC Annexin V Apoptosis Detection Kit I	BD Biosciences	556547
Cultrex Basement Membrane Extract, PathClear	R&D Systems	3432-005-01
PureLink™ RNA Mini Kit	ThermoFisher Scientific	12183018A
Illumina Stranded mRNA Prep, Ligation	Illumina	20040534
Ovation® Ultralow System V2	Tecan	9149-A01
CUTANA™ CUT&RUN Library Prep Kit	EpiCypher	14-1001 & 14-1002
Software and algorithms
Homer	http://homer.ucsd.edu/homer/	v4.11
GraphPad		Prism 10
Partek Flow	Partek	Version number in the manuscript
STAR		Version number in the manuscript
Hisat2		Version number in the manuscript
DEseq2		Version number in the manuscript
Eulerr		Version number in the manuscript
edgeR		Version number in the manuscript
Bowtie2		Version number in the manuscript
Genrich		Version number in the manuscript
MACS		Version number in the manuscript
DiffBind		Version number in the manuscript
DiffTF		Version number in the manuscript
Deeptools		Version number in the manuscript
ChIPseeker		Version number in the manuscript
BEDtools		Version number in the manuscript
Samtools		Version number in the manuscript
Galaxy	https://usegalaxy.org/
Fastp		Version number in the manuscript
		Version number in the manuscript

## Sheet: Oligos, Plasmids, Proteins
Short hairpins	Hairpin Sequence	Reference/TRC #
Mouse Pbrm1	TTCTAGGTTGTATGCCTGTCG	TRCN0000081820
Mouse Brd7	ATAATCATGGAGTAGCCAGGC	TRCN0000030015
Mouse Arid1A	ATTGTAGGTCATGTCATTTCG	TRCN0000071395
Mouse Atf3 #31	TTGTTTCGACACTTGGCAGCA	TRCN0000082131
Mouse Atf3 #28	AATTGGTGAGACAAAGGATGC	TRCN0000082128
Mouse Atf3 #30	TTATCTGTTGGATAAAGAGGT	TRCN0000082130
Scramble hairpin	GCTACACTATCGAGCAATT	Addgene #36311
Human PBRM1	TTTGTAGATCAAAGACTCCGG	TRCN0000015994
Short guides
Mouse Pbrm1	TTCATCCTTATAGTCTCGGA	Porter, E. G. et al. PBRM1 Regulates Stress Response in Epithelial Cells. iScience 15, 196–210 (2019).
sgControl	GTAGCGAACGTGTCCGGCGT	Porter, E. G. et al. PBRM1 Regulates Stress Response in Epithelial Cells. iScience 15, 196–210 (2019).
Plasmids
pLKO.1	Addgene #10878
pMD2.G	Addgene #12259
psPAX2	Addgene #12260
pLKO-tet-ON	Lab of Dr. Chang-Deng Hu, Purdue University
pCMV-8.2∆VPR	Lab of Dr. Chang-Deng Hu, Purdue University
pCMV-VSV-G	Lab of Dr. Chang-Deng Hu, Purdue University
pX459	Addgene #62988
pRK Empty Vector	This study
pRK-ATF3	Addgene #26115
pFU-Luc2-eGFP (L2G)	a kind gift from Huiping Lui	H. Liu, M. R. Patel, J. A. Prescher, A. Patsialou, D. Qian, J. Lin, S. Wen, Y.-F. Chang, M. H. Bachmann, Y. Shimono, P. Dalerba, M. Adorno, N. Lobo, J. Bueno, F. M. Dirbas, S. Goswami, G. Somlo, J. Condeelis, C. H. Contag, S. S. Gambhir, M. F. Clarke, Cancer stem cells from human breast tumors are involved in spontaneous metastases in orthotopic mouse models. Proc. Natl. Acad. Sci. 107, 18115–181…
pLuc	Laboratory of Dr. Michael K. Wendt
Recombinant Proteins
PBRM1 BD2	addgene #39013
PBRM1 BD3	addgene #39030
PBRM1 BD4	addgene #39103
PBRM1 BD5	addgene #38999
Tandem BD2:5	SGC construct ID #PB1A-c080
qPCR primers
mAtf3 FP	GAGGATTTTGCTAACCTGACACC	This study
mAtf3 RP	TTGACGGTAACTGACTCCAGC	This study
mOaz1 FP	GTGGTGGCCTCTACATCGAG	This study
mOaz1 RP	GTTGCTCCTCTGCGAACTCTA	This study
ChIP-qPCR primers
mAtf3 ChIP-FP	CCTTATCAGGCTGGGAGCCG	This study
mAtf3 ChIP-RP	GGTGGAGTCATGCCGCTG	This study

## Sheet: Bacteria, Cell lines, Mice
Experimental models: Organisms/strains/Cell lines
Cell Lines	Source	Identifier
4T1	Laboratory of Dr. Michael K. Wendt	Wendt, M. K. & Schiemann, W. P. Therapeutic targeting of the focal adhesion complex prevents oncogenic TGF-β signaling and metastasis. Breast Cancer Res 11, R68 (2009)
4TO7	Laboratory of Dr. Michael K. Wendt	Akhand, S. S. et al. Pharmacologic Inhibition of FGFR Modulates the Metastatic Immune Microenvironment and Promotes Response to Immune Checkpoint Blockade. Cancer Immunol Res 8, 1542–1553 (2020)
RENCA	ATCC	CRL-2947
NMuMG	ATCC	CRL-1636
NME	Laboratory of Dr. Michael K. Wendt	Wendt, M. K., Taylor, M. A., Schiemann, B. J., Sossey-Alaoui, K. & Schiemann, W. P. Fibroblast growth factor receptor splice variants are stable markers of oncogenic transforming growth factor β1 signaling in metastatic breast cancers. Breast Cancer Res 16, R24 (2014)
MCF10A Ca1a	Laboratory of Dr. Michael K. Wendt	Check with Dr. Wendt	10.1016/j.neo.2014.11.009
MCF10A Ca1h	Laboratory of Dr. Michael K. Wendt	Check with Dr. Wendt	10.1016/j.neo.2014.11.009
HEK293T	ATCC	CRL-3216
Mice
Balb/cJ, 4-6 weeks old	Jackson Lab	Balb/cJ (#000651)
NRG, 15-16 weeks old	Purdue Biological Evaluation core
NCR Nude, 4-6 weeks old	Taconic	(NCRNU-M)
Bacterial strains
One Shot™ Stbl3™ Chemically Competent E. coli	Invitrogen	C737303
Stellar™ Competent Cells	Takara	636763
